# Supplementary material for: Evidence for a lineage of virulent bacteriophages that target Campylobacter
Source: BMC Genomics. 2010 Mar 30;11:214. doi: 10.1186/1471-2164-11-214 (PMC2853527; doi:10.1186/1471-2164-11-214)
Supplement: Additional file 1 — Supplementary Data - Table S1 - List of CDSs identified in phage CP220 and CPt10. Table S2 - Repeat region alignments in CP220 and CPt10. [file 1471-2164-11-214-S1.XLS]

## Sheet: Table S1
Supplementary Table S1, List of CDS identified in phage CP220								Supplementary Table S1; List of CDS identified in phage CPt10
CP220 CDS (a)	Position Start (a)	Position End (a)	Length aa (b)	Function	Most significant BLAST match [organism] E value	Domains		CPt10 CDS (a)	Position Start (a)	Position End (a)	Length aa (b)	Function	Most significant BLAST match [organism] E value	Domains
CPT_0001	78	2312	744	Terminase DNA packaging enzyme, large subunit	gp17 terminase DNA packaging enzyme large subunit [Aeromonas phage Aeh1] E=1x10-55	pfam03237, Terminase_6, Terminase-like family		CPt10_0001	78	2273	731	Putative phage DNA packaging protein (terminase)	Aeromonas phage Aeh1.; 17; SubName: Full=Gp17 terminase DNA packaging enzyme large subunit;; length=633; E()=2e-53
CPT_0002	2328	3062	244	Base plate hub assembly catalyst	Base plate hub assembly catalyst [Aeromonas phage PHG25] E=4x10-5			CPt10_0011	2326	3060	244	Putative base plate hub assembly catalyst GP51	Aeromonas phage 25.; 51; SubName: Full=Gp51 base plate protein;; length=249; E()=0.54
CPT_0003c	3095	3511	138	Base plate hub subunit – tail length determinator	Base plate hub, determinator of tail length [Enterobacteria phage T1] E=0.010	Signal peptide predicted by SignalP 2.0 HMM (p=0.999) with cleavage site (p= 0.994) between residues 24 and 25		CPt10_0021c	3088	3507	139	Hypothetical phage protein
CPT_0004	3627	3815	62	Hypothetical				CPt10_0031	3621	3809	62	Hypothetical phage protein
CPT_0005	3896	5407	503	Topoisomerase II, large subunit	Topoisomerase II, large subunit [Enterobacteria phage T4] E=1x10-78	HMMSmart hit to SM00433, topoisomerase domain		CPt10_0041	3889	5400	503	Putative phage DNA topoisomerase (large subunit) GP39	Enterobacteria phage T4 (Bacteriophage T4).; 39;; RecName: Full=DNA topoisomerase large subunit; EC=5.99.1.3; AltName: Full=Protein Gp39;; length=516; E()=5e-74
CPT_0006	5407	5940	177	Hypothetical (possible nucleoside triphosphate hydrolase)		Superfamily hit to SSF52540, P-loop containing nucleoside triphosphate hydrolases		CPt10_0051	5400	5933	177	Hypothetical phage protein
CPT_0007	5952	6410	152	Hypothetical (Possible dUTP nucleotidohydrolase)	Deoxyuridine 5'-triphosphate nucleotidohydrolase [Vibrio phage KVP40] E=2x10-12	HMMPfam hit to PF00692, dUTPase		CPt10_0061	5945	6403	152	Putative phage dUTP pyrophosphatase	Clostridium butyricum 5521.; SubName: Full=Deoxyuridine 5'-triphosphate nucleotidohydrolase; EC=3.6.1.23;; length=145; E()=5e-11
CPT_0008	6452	6694	80	Hypothetical				CPt10_0071	6445	6687	80	Hypothetical phage protein
CPT_0009	6707	7750	347	DNA primase subunit	DNA primase subunit [Synechococcus phage S-PM2] E=4x10-6	Superfamily hit to SSF56731, DNA primase core		CPt10_0081	6712	7776	354	Putative DNA primase subunit GP61	Vibrio phage KVP40 (Bacteriophage KVP40).; 61; SubName: Full=Gp61;; length=352; E()=0.002
CPT_0010	7810	8724	304	DNA clamp loader subunit	Sliding clamp loader [Synechococcus phage S-PM2] E=5x10-40	Superfamily hit to SSF52540, P-loop containing nucleoside triphosphate hydrolases		CPt10_0091	7773	9384	537	Type III RM Methylase	Campylobacter jejuni subsp. Jejuni CG8421.; SubName: Full=Type III RM methylase;; length=675; E()=0e-164
CPT_0011	8734	9792	352	Ribonuclease RNaseH	Ribonuclease RNaseH [Synechococcus phage S-PM2] E=4x10-26	HMMSmart hit to SM00475, 5'-3' exonuclease domain		CPt10_0101	9562	10476	304	Putative DNA polymerase accessory factor GP44 (sliding clamp loader)	Vibrio phage KVP40 (Bacteriophage KVP40).; 44; ORFNames=KVP40.0078;; SubName: Full=Gp44;; length=318; E()=3e-29
CPT_0012	9852	10400	182	Hypothetical				CPt10_0111	10486	11544	352	Putative phage RNase H	Synechococcus phage S-PM2.; rnh;; SubName: Full=RNase H;; length=287; E()=1e-22
CPT_0013	10445	11077	210	Hypothetical				CPT_00121	11604	12152	182	Hypothetical phage protein
CPT_0014	11137	11814	225	Base plate hub subunit	Base plate hub subunit [Synechococcus phage S-PM2] E=1x10-5			CPt10_0131	12196	12828	210	Hypothetical phage protein
CPT_0015	11829	12527	232	Hypothetical				CPt10_0141	12893	13570	225	Putative baseplate hub subunit protein GP26
CPT_0016	12660	12866	68	Hypothetical				CPt10_0151	13585	14283	232	Hypothetical phage protein
CPT_0017	12969	13763	264	Hypothetical (radical SAM domain protein)	Radical SAM domain protein [Arcobacter butzleri RM4018] E=2x10-53	HMMPfam hit to PF04055, Radical SAM superfamily		CPt10_0161	14416	15210	264	Hypothetical phage protein (Radical SAM family)	Helicobacter pylori (strain Shi470).; SubName: Full=Putative uncharacterized protein;; length=251; E()=3e-40
CPT_0018	13763	14023	86	Hypothetical (Possible membrane protein)				CPt10_0171	15210	15470	86	Hypothetical phage protein (possible membrane protein)
CPT_0019	14033	14803	256	Hypothetical (possible sugar dehydrogenase)	UDP-glucose dehydrogenase [Mycoplasma mobile 163K] E=3x10-8	Superfamily hit to SSF48179, 6-phosphogluconate dehydrogenase		CPt10_0181	15480	16250	256	Hypothetical phage protein (possible sugar dehydrogenase)
CPT_0020	14828	15205	125	Hypothetical				CPt10_0191	16275	16652	125	Hypothetical phage protein
CPT_0021	15205	16143	312	Hypothetical				CPt10_0201	16652	17590	312	Hypothetical phage protein
CPT_0022	16121	16345	74	Hypothetical				CPt10_0211	17604	17786	60	Hypothetical phage protein
CPT_0023	16347	17450	367	Hypothetical (radical SAM domain protein)	Radical SAM domain protein [Thermoanaerobacter ethanolicus] E=5x10-19	HMMPfam hit to PF04055, Radical SAM superfamily		CPt10_0221	17788	18891	367	Hypothetical phage protein (Radical SAM family)
CPT_0024	17532	17864	110	DNA clamp loader subunit	Clamp loader subunit [Enterobacteria phage T4] E=0.002			CPt10_0231	18976	19308	110	Hypothetical phage protein
CPT_0025c	17892	18497	201	Hypothetical				CPt10_0241c	19336	19941	201	Hypothetical phage protein
CPT_0026	18561	20072	503	Hypothetical (possible Nucleotidylyl transferase)		Superfamily hit to SSF52374, Nucleotidylyl transferase		CPt10_0251	20006	21517	503	Hypothetical phage protein (possible nucleotidylyl transferase)
CPT_0027	20098	21285	395	Hypothetical (possible virion structural protein)	Virion structural protein [Bacillus phage 0305phi8-36] E=3x10-4			CPt10_0261	21541	22728	395	Hypothetical phage protein (possible virion structural protein)
CPT_0028	21329	21505	58	Hypothetical (possible membrane protein)				CPt10_0271	22772	22948	58	Hypothetical phage protein (possible membrane protein)
CPT_0029	21515	22051	178	Packaging and recombination endonuclease VII	EndoVII packaging and recombination endonuclease VII [Enterobacteria phage Phi1] E=3x10-6	Superfamily hit to SSF54060, His-Me finger endonucleases		CPt10_0281	22958	23488	176	Possible EndoVII packaging and recombination endonuclease	Aeromonas phage 25.; 49; SubName: Full=Gp49 recombination endonuclease VII;; length=157; E()=3e-05
CPT_0030	22100	23809	569	Portal vertex of head protein	Prohead assembly initiator protein / portal protein [Enterobacteria phage T4]E=2x10-41	HMMPfam hit to PF07230, Bacteriophage T4-like capsid assembly protein		CPt10_0291	23549	25246	565	Possible phage prohead assembly initiator	Vibrio phage KVP40 (Bacteriophage KVP40).; 20v; SubName: Full=Gp20v;; length=515; E()=3e-43
CPT_0031	23882	24175	97	Hypothetical				CPt10_0301	25319	25612	97	Hypothetical phage protein
CPT_0032	24206	24577	123	Hypothetical	Hypothetical protein PPSIR1_31413 [Plesiocystis pacifica SIR-1] E=1x10-11			CPt10_0311	25643	25852	69	Hypothetical phage protein
CPT_0033	24629	25918	429	DNA ligase	DNA ligase [Vibrio phage KVP40] 2x10-34	Superfamily hit to SSF56091, DNA ligase / mRNA capping enzyme, catalytic domain		CPt10_0321	25985	27274	429	Possible phage DNA ligase	Vibrio phage KVP40 (Bacteriophage KVP40).; 30; ORFNames=KVP40.0057;; SubName: Full=DNA ligase;; length=447; E()=6e-31
CPT_0034c	25935	27485	516	Tail sheath protein	Tail sheath protein [Vibrio phage KVP40] 9x10-11	HMMPfam hit to PF04984, Phage_sheath_1, Phage tail sheath protein domain		CPt10_0331c	27291	28841	516	Probable phage tail sheath protein	Vibrio phage nt-1. Vibrio phage nt-1.; SubName: Full=Tail sheath protein gp18; SubName: Full=Tail sheath protein gp18;; length=671; E()=7e-13
CPT_0035c	27555	28799	414	Hypothetical (possible IS605 transposase)	Transposase OrfB [Bacillus stearothermophilus] E=3x10-11	HMMPfam hit to PF01385, Probable transposase		CPt10_0341c	28953	30155	400	Hypothetical phage protein
CPT_0036c	29116	30318	400	Hypothetical				CPt10_0351c	30219	30581	120	Possible outer wedge baseplate protein and lysozyme	Enterobacteria phage RB49.; 25;; SubName: Full=Baseplate wedge subunit; SubName: Full=Gp25 protein;; length=128; E()=9e-10
CPT_0037c	30382	30744	120	Outer wedge of baseplate protein and tail lysozyme	Outer wedge of baseplate protein and tail lysozyme [Enterobacteria phage T4] E=8x10-7	HMMPfam hit to PF04965, baseplate wedge protein and lysozyme domain		CPt10_0361c	30634	31056	140	Hypothetical phage protein
CPT_0038c	30797	31219	140	Hypothetical		HMMPfam hit to PF02368, Ig-like domain / intimin		CPt10_0371c	31200	31526	108	Hypothetical phage protein (possible membrane protein)
CPT_0039c	31363	31689	108	Hypothetical (possible membrane protein)		Signal peptide predicted SignalP 2.0 HMM (p=0.670) with cleavage site (p=0.639) between residues 21 and 22		CPt10_0381c	31587	31799	70	Hypothetical phage protein (possible membrane protein)
CPT_0040c	31750	31962	70	Hypothetical (possible membrane protein)	Hypothetical protein [Helicobacter hepaticus] E=9x10-6			CPt10_0391	32050	35694	1214	Possible phage baseplate wedge protein GP6	Synechococcus phage S-PM2.; 6; SubName: Full=Baseplate wedge subunit gp6;; length=602; E()=1e-15
CPT_0041	32212	35856	1214	Base plate wedge subunit	Base plate wedge protein [Synechococcus phage S-PM2] E=3x10-20			CPt10_0401	35763	36431	222	Hypothetical phage protein
CPT_0042	35925	36599	224	Hypothetical				CPt10_0411	36442	37107	221	Hypothetical phage protein
CPT_0043	36610	37275	221	Hypothetical				CPt10_0421	37164	41324	1386	Hypothetical phage protein
CPT_0044	37329	41489	1386	Hypothetical				CPt10_0431	41340	42098	252	Possible phage tail tube protein GP19
CPT_0045	41505	42263	252	Tail tube protein	Tail tube protein [Synechococcus phage S-PM2] E=2x10-13	HMMPfam hit to PF06841, T4-like virus tail tube protein gp19		CPt10_0441	42567	43043	477	Possible phage head completion protein GP4	Prochlorococcus phage P-SSM4.; 4; SubName: Full=Gp4;; length=141; E()=3e-17
CPT_0046	43012	43488	158	Head completion protein	Head completion protein [Vibrio phage KVP40] 6x10-10			CPt10_0451	43755	44414	219	Hypothetical phage protein
CPT_0047	44088	44747	219	Hypothetical				CPt10_0461	44476	45243	255	Hypothetical phage protein (possible late transcription factor)	Prochlorococcus phage P-SSM2.; 55; SubName: Full=T4-like sigma factor, late transcription;; length=159; E()=2e-04
CPT_0048	44805	45572	255	Sigma factor for late transcription	Sigma factor for late transcription [Cyanophage P-SSM2] 1x10-5			CPt10_0471	45240	45494	84	Hypothetical phage protein
CPT_0049	45569	45823	84	Hypothetical				CPt10_0481	45674	46405	243	Possible prohead core scaffold protein GP22	Enterobacteria phage RB49.; 22;; SubName: Full=Gp22 prohead core scaffold protein;; length=264; E()=3e-08
CPT_0050	45994	46713	239	Pro-head core scaffold protein	Prohead core scaffold protein [Vibrio phage KVP40] 2x10-7			CPt10_0491	46477	47811	444	Possible phage major capsid protein GP23	Prochlorococcus phage P-SSM4.; 23; ORFNames=PSSM4_108;; SubName: Full=Gp23;; length=462; E()=4e-43
CPT_0051	46785	48119	444	Major head protein	Major capsid protein [Vibrio phage KVP40] 4x10-38	HMMPfam hit to PF07068, Major capsid protein gp23		CPt10_0501	47986	49602	538	Possible tail sheath protein GP18	Shewanella baltica (strain OS155/ATCC BAA-1091).; SubName: Full=Ig domain protein, group 2 domain protein; Flags: Precursor;; length=1316; E()=6e-10
CPT_0052	48293	49909	538	Tail sheath protein	GP18-like tail sheath protein [Stenotrophomonas phage φSMB14] 1x10-9	Superfamily hit to SSF49373, Invasin/intimin cell-adhesion fragments		CPt10_0511	49606	51342	578	Possible phage tail sheath protein GP18	Vibrio phage nt-1.; SubName: Full=Tail sheath protein gp18;; length=671; E()=3e-54
CPT_0053	49913	51649	578	Tail sheath protein	Tail sheath protein [Klebsiella phage KPP95] 7x10-55	HMMPfam hit to PF04984, Phage tail sheath protein		CPt10_0521c	51377	53101	574	Possible homing endonuclease hef	Enterobacteria phage U5.; hef;; SubName: Full=Hef;;length=544; E()=1e-55
CPT_0054c	51684	53408	574	Hypothetical (homing endonuclease)	Homing endonuclease [Enterobacteria phage U5] 2x10-56	Superfamily hit to SSF52980, Restriction endonuclease-like		CPt10_0531	53235	54266	343	Hypothetical phage protein (possible phosphohydrolase)	Microscilla marina ATCC 23134.; SubName: Full=Metal-dependent phosphohydrolase;; length=377; E()=2e-06
CPT_0055	53542	54573	343	Hypothetical (possible nucleoside triphosphate hydrolase)	Possible poly-A polymerase [Rhodothermus phage RM378]	Superfamily hit to SSF52540, P-loop containing nucleoside triphosphate hydrolases		CPt10_0541	54369	55145	258	Hypothetical phage protein
CPT_0056	54675	55451	258	Hypothetical				CPt10_0551	55187	55729	180	Hypothetical phage protein (possible nucleoside triphosphate hydrolase)	Clostridium thermocellum (strain ATCC 27405/DSM 1237).; SubName: Full=Cytidyltransferase-related domain;; length=340; E()=4e-04
CPT_0057	55493	56035	180	Hypothetical (possible nucleoside triphosphate hydrolase)		Superfamily hit to SSF52540, P-loop containing nucleoside triphosphate hydrolases		CPt10_0561	56414	57004	196	Possible phage tail tube protein GP19	Stenotrophomonas phage Smp14.; gp19; SubName: Full=GP19-tail tube protein;; length=183; E()=1e-15
CPT_0058	56719	57309	196	Tail tube protein	Tail tube protein [Enterobacteria phage T4] E=2x10-9	HMMPfam hit to PF06841, T4-like virus tail tube protein gp19		CPt10_0571	57056	57556	166	Hypothetical phage protein (possible phage DNA end protector protein)	Enterobacteria phage RB69 (Bacteriophage RB69).; 2; SubName: Full=Gp2 DNA end protector protein;; length=273; id 27.7%; ungapped id 56.9%; E()=0.0018
CPT_0059	57361	57861	166	Hypothetical				CPt10_0581	57667	59091	474	Hypothetical phage protein (possible nucleotide binding protein)	Arcobacter butzleri (strain RM4018).; SubName: Full=PhoH family protein;; length=466; E()=1e-71
CPT_0060	57972	59423	483	Hypothetical (possible nucleotide binding protein)	Nucleotide binding protein [Prochlorococcus marinus] E=6x10-35	HMMPfam hit to PF02562, PhoH-like protein		CPt10_0591	59093	60181	362	Hypothetical phage protein (possible Gp4 phage head completion protein)	Aeromonas phage Aeh1.; 4; SubName: Full=Gp4 head completion protein;; length=156; E()=0.026
CPT_0061	59622	60116	164	Hypothetical				CPt10_0601	60178	60642	154	Hypothetical phage protein (possible PhoH family protein)	Arcobacter butzleri (strain RM4018).; SubName: Full=PhoH family protein;; length=466; E()=2e-18
CPT_0062	60411	60683	90	Hypothetical				CPt10_0611	60708	60920	70	Hypothetical phage protein
CPT_0063	60754	60915	53	Hypothetical (possible membrane protein)				CPt10_0621	61102	61611	169	Hypothetical phage protein
CPT_0064	60928	61302	124	Hypothetical				CPt10_0631	61833	62111	92	Hypothetical phage protein
CPT_0065	61404	61904	166	Hypothetical				CPt10_0641	62185	62604	139	Hypothetical phage protein	Campylobacter jejuni (strain RM1221).; SubName: Full=Putative uncharacterized protein;; length=128; E()=7e-36
CPT_0066	61960	62946	328	Hypothetical (possible ATPase protein)	Hypothetical protein [Campylobacter upsaliensis] E=3x10-20	Superfamily hit to SSF53067, Actin-like ATPase domain		CPt10_0651	62605	63342	245	Hypothetical phage protein
CPT_0067	63031	63219	62	Hypothetical				CPt10_0661	63345	63551	68	Hypothetical phage protein
CPT_0068	63331	64290	319	Hypothetical				CPt10_0681	63812	63949	45	Hypothetical phage protein
CPT_0069	64331	64936	201	Hypothetical (possible tetrahydrobiopterin synthase)	Hypothetical protein [Arcobacter butzleri RM4018] E=2x10-35	Superfamily hit to SSF55620, Tetrahydrobiopterin biosynthesis enzymes		CPt10_0691	63951	64199	82	Hypothetical phage protein
CPT_0070	65165	65761	198	Hypothetical				CPt10_0701	64335	64949	204	Hypothetical phage protein
CPT_0071	65899	66264	121	Hypothetical				CPt10_0711	64951	65172	73	Hypothetical phage protein
CPT_0072	66304	66882	192	Hypothetical (possible thiamin diphosphate binding protein)		Superfamily hit to SSF52518, Thiamin diphosphate-binding fold		CPt10_0721	65180	65530	116	Hypothetical phage protein
CPT_0073	66941	67825	294	Base plate hub subunit and tail lysozyme	Base plate lysozyme [Enterobacteria phage RB49] E=6x10-8	Superfamily hit to SSF69349, Phage fibre proteins		CPt10_0731	65668	66162	164	Hypothetical phage protein
CPT_0074	67864	68295	143	Hypothetical (possible membrane protein)		Signal peptide by SignalP 2.0 HMM (p=0.980) with cleavage site (p=0.352) between residues 34 and 35		CPt10_0741	66218	67204	328	Hypothetical phage protein (possible ATPase protein)	Campylobacter upsaliensis RM3195.; SubName: Full=Putative uncharacterized protein;; length=305; E()=2e-19
CPT_0075	68295	68588	97	Hypothetical (possible membrane protein)	Conserved hypothetical protein [Vibrio phage KVP40] E=2x10-7	HMMPfam hit to PF05488, PAAR motif		CPt10_0751	67219	67782	187	Hypothetical phage protein (possible PTP synthase)	Arcobacter butzleri (strain RM4018).; SubName: Full=Putative uncharacterized protein; EC=4.2.3.12; SubName: Full=Putative uncharacterized protein; EC=4.2.3.12;; length=174; E()=1e-42
CPT_0076	68613	68864	83	Hypothetical				CPt10_0761	68009	68677	222	Hypothetical phage protein
CPT_0077	68914	69738	274	Hypothetical				CPt10_0771	68741	69277	178	Hypothetical phage protein (possible lipoprotein)	Helicobacter hepaticus.; SubName: Full=Putative uncharacterized protein;; length=453; E()=1e-32
CPT_0078	69757	70080	107	Hypothetical				CPt10_0781	69311	69676	121	Hypothetical phage protein
CPT_0079c	70243	70569	108	Hypothetical				CPt10_0791	69716	70294	192	Hypothetical phage protein (possible thiamine diphosphate binding protein)	Campylobacter fetus subsp. fetus (strain 82-40).; SubName: Full=Transketolase, N-terminal subunit;; length=252; E()=0.007
CPT_0080	70690	71676	328	Hypothetical (radical SAM domain protein)	Radical SAM domain protein [Hermosipho melanesiensis BI429] E=3x10-8	HMMPfam hit to PF04055, Radical SAM superfamily		CPt10_0801	70369	71253	294	Possible base plate lysozyme	Aeromonas phage 25.; 5; ORFNames=PHG25ORF129c;; RecName: Full=Lysozyme; EC=3.2.1.17;; E()=7e-05
CPT_0081	71673	72539	288	Hypothetical (radical SAM domain protein)	Radical SAM domain protein [Ignicoccus hospitalis KIN4/I] E=4x10-6	HMMPfam hit to PF04055, Radical SAM superfamily		CPt10_0811	71273	71686	137	Hypothetical phage protein
CPT_0082	72574	73413	279	Hypothetical				CPt10_0821	71686	71979	97	Hypothetical phage protein (possible PAAR membrane protein)	Erwinia carotovora subsp. atroseptica (Pectobacterium atrosepticum). Erwinia carotovora subsp. atroseptica (Pectobacterium atrosepticum).; SubName: Full=Putative phospholipase; SubName: Full=Putative phospholipase;;length=457; E()=6e-11
CPT_0083	73382	74362	326	Hypothetical (radical SAM domain protein)	Radical SAM domain protein [Geobacter bemidjiensis Bem] E=1x10-9	HMMPfam hit to PF04055, Radical SAM superfamily		CPt10_0831	72004	72255	83	Hypothetical phage protein
CPT_0084	74371	75399	342	Hypothetical (radical SAM domain protein)	Putatiuve heme biosynthesis protein [Campylobacter fetus subsp. fetus 82-40] E=1x10-7	HMMPfam hit to PF04055, Radical SAM superfamily		CPt10_0841	72304	73119	271	Hypothetical phage protein
CPT_0085	75396	75917	173	Hypothetical				CPt10_0851	73138	73461	107	Hypothetical phage protein
CPT_0086	75914	76975	353	Hypothetical (possible glycine amidotransferase)	Glycine amidotransferase [Trichodesmium erythraeum] E=2x10-49	HMMPfam hit to PF02274, Amidinotransferase		CPt10_0861c	73567	73848	93	Hypothetical phage protein
CPT_0087	76972	77721	249	Hypothetical (radical SAM domain protein)	Radical SAM domain protein [Pyrococcus abyssi] 2x10-4	HMMPfam hit to PF04055, Radical SAM superfamily		CPt10_0871	73874	74818	314	Hypothetical phage protein (Radical SAM family)	Clostridium perfringens E str.JGS1987.; SubName: Full=Putative radical SAM domain protein;; length=370; E()=5e-04
CPT_0088	77697	78497	266	Hypothetical (possible nucleotide-dipospho-sugar transferase)		Superfamily hit to SSF53448, Nucleotide-diphospho-sugar transferases		CPt10_0881	74820	75401	193	Hypothetical phage protein (Radical SAM family)	Aciduliprofundum boonei T469.; SubName: Full=Probable molybdenum cofactor biosynthesis protein A;; length=300; E()=2e-06
CPT_0089	78494	79273	259	Hypothetical (possible nucleotide-dipospho-sugar transferase)		Superfamily hit to SSF53448, Nucleotide-diphospho-sugar transferases		CPt10_0891	75420	76382	320	Hypothetical phage protain (possible glycine amidinotransferase)	Trichodesmium erythraeum (strain IMS101).; SubName: Full=Glycine amidinotransferase; EC=2.1.4.1;; length=379; E()=8e-13
CPT_0090	79258	79755	165	Hypothetical				CPt10_0901	76384	77175	263	Hypothetical phage protein (Radical SAM family)	Microcystis aeruginosa (strain NIES-843).; moaA; OrderedLocusNames=MAE_04640;; RecName: Full=Molybdenum cofactor biosynthesis protein A;; length=329; E()=1e-06
CPT_0091	79813	80205	130	Hypothetical				CPt10_0911	77181	77972	263	Hypothetical phage protein (Radical SAM family)	Pasteurella multocida.; moaA; RecName: Full=Molybdenum cofactor biosynthesis protein A;; length=337; E()=7e-09
CPT_0092	80223	80717	164	Hypothetical (possible membrane acid-phosphatase)	Phosphoesterase, PA-phosphatase related [Prosthecochloris vibrioformis DSM 265] E=3x10-8	Superfamily hit to SSF48317, Acid phosphatase/Vanadium-dependent haloperoxidase		CPt10_0921	77977	78597	206	Hypothetical phage protein
CPT_0093	80820	81383	187	Hypothetical				CPt10_0931	78617	79429	270	Hypothetical phage protein (Radical SAM family)	Anaerocellum thermophilum (strain DSM 6725/Z-1320).;SubName: Full=Radical SAM domain protein;; length=429; E()=6e-05
CPT_0094	81494	81790	98	Hypothetical				CPt10_0951	79473	80111	212	Hypothetical phage protein
CPT_0095	81821	82255	144	Hypothetical (possible lipoprotein)	Lipoprotein [Campylobacter jejuni RM1221] E=6x10-10			CPt10_0961c	80237	80947	236	Hypothetical phage protein (possible pthreonine-phosphate decarboxylase)	Clostridium difficile (strain 630).; cobD; SubName: Full=Pthreonine-phosphate decarboxylase; EC=4.1.1.81;; length=356; E()=4e-06
CPT_0096	82352	82801	149	Hypothetical				CPt10_0971	80993	81430	145	Hypothetical phage protein
CPT_0097	82816	83052	78	Hypothetical				CPt10_0981	81523	82017	164	Hypothetical phage protein (possible membrane acid phosphatase)
CPT_0098	83052	83717	221	Hypothetical				CPt10_0991	82110	82673	187	Hypothetical phage protein
CPT_0099	83807	84766	319	Hypothetical (radical SAM domain protein)	Radical SAM domain protein[Clostridium perfringens str. JGS1495] E=1x10-7	HMMPfam hit to PF04055, Radical SAM superfamily		CPt10_1001	82784	83080	98	Hypothetical phage protein
CPT_0100	84809	85975	388	Hypothetical				CPt10_1011	83168	83617	149	Hypothetical phage protein
CPT_0101	86031	88502	823	Hypothetical				CPt10_1021	83632	83868	78	Hypothetical phage protein
CPT_0102	88641	89669	142	Hypothetical				CPt10_1031	83868	84545	225	Hypothetical phage protein
CPT_0103	89148	90662	504	Hypothetical				CPt10_1041	84601	85560	319	Hypothetical phage protein (Radical SAM family)	Clostridium perfringens B str. ATCC 3626.; SubName: Full=Radical SAM domain protein;; length=418; E()=6e-11
CPT_0104c	90794	92545	583	Hypothetical	Hypothetical protein [Psychrobacter arcticum] E=7x10-20			CPt10_1051	85604	86770	388	Hypothetical phage protein
CPT_0105	92629	93237	202	Hypothetical (possible S-adenosyl-L-methionine-dependent methyltransferase)	Hypothetical protein [Campylobacter curvus 525.92] E=9x10-52	Superfamily hit to SSF53335, S-adenosyl-L-methionine-dependent methyltransferases		CPt10_1061	86826	89297	823	Hypothetical phage protein
CPT_0106	93237	93974	245	Hypothetical				CPt10_1071	89472	89900	142	Hypothetical phage protein
CPT_0107	94141	94302	53	Hypothetical				CPt10_1081	89980	91494	504	Hypothetical phage protein
CPT_0108	94342	96429	695	Hypothetical				CPt10_1091	91504	91749	81	Hypothetical phage protein
CPT_0109c	96426	97208	260	Hypothetical (possible membrane protein)				CPt10_1101c	91852	93603	583	Hypothetical phage protein
CPT_0110	98700	99062	120	Hypothetical (possible membrane protein)				CPt10_1111	93689	94297	202	Hypothetical phage protein (possible DNA methyltransferase)	Campylobacter curvus (strain 525.92).; SubName: Full=Putative uncharacterized protein;; length=189; E()=1e-49
CPT_0111	99072	99350	92	Hypothetical (possible membrane lipoprotein)		Signal peptide predicted by SignalP 2.0 HMM (p=0.987) with cleavage site (p=0.495) between residues 22 and 23		CPt10_1121	94297	95016	239	Hypothetical phage protein
CPT_0112	99347	100090	247	Hypothetical				CPt10_1131	95085	95345	86	Hypothetical phage protein
CPT_0113	100090	100368	92	Hypothetical				CPt10_1141	95385	97484	699	Hypothetical phage protein
CPT_0114	100966	101625	219	Hypothetical (possible queuosine biosynthesis protein)	Queuosine biosynthesis protein queC [Bacteroides gingivalis] E=8x10-36	Superfamily hit to SSF52402, Adenine nucleotide alpha hydrolases-like		CPt10_1151c	97481	98263	260	Hypothetical phage protein (possible membrane protein)
CPT_0115	101756	104404	882	DNA polymerase	DNA polymerase [Vibrio phage KVP40] E=1x10-73	HMMSmart hit to SM00486, DNA polymerase B domain Superfamily hit to SSF56672, DNA/RNA polymerases		CPt10_1161	99030	99392	120	Hypothetical phage protein (possible membrane protein)
CPT_0116	104682	105413	243	Hypothetical				CPt10_1171	99402	99680	92	Hypothetical phage protein (possible membrane lipoprotein)
CPT_0117	105445	106047	200	Hypothetical				CPt10_1181	99695	100435	246	Hypothetical phage protein
CPT_0118	106047	106754	235	Head completion / neck protein	GP13-like neck protein [Stenotrophomonas phage φSMB14] 2x10-11			CPt10_1191	100435	100713	92	Hypothetical phage protein
CPT_0119	106817	107140	107	Hypothetical				CPt10_1201	101336	101995	219	Hypothetical phage protein (possible queuosine biosynthesis protein)	Porphyromonas gingivalis (Bacteroides gingivalis).; queC; RecName: Full=Queuosine biosynthesis protein queC; EC=3.5.-.-;; length=220; E()=1e-41
CPT_0120	107127	107801	224	Hypothetical (possible lysozyme domain)		Superfamily hit to SSF53955, Lysozyme-like		CPt10_1211	102127	104775	882	Possible phage DNA polymerase GP43	Synechococcus phage S-PM2.; 43;; RecName: Full=DNA polymerase; EC=2.7.7.7;; length=830; E()=1e-86
CPT_0121	107921	108232	103	Hypothetical				CPt10_1221	104775	105038	87	Hypothetical phage protein
CPT_0122	108229	108921	230	Sliding clamp protein	Sliding clamp protein [Synechococcus phage S-PM2] E=1x10-6			CPt10_1231	105086	105817	243	Hypothetical phage protein
CPT_0123	108965	109396	143	Hypothetical (possible iron-binding protein)	Starvation-inducible DNA-binding protein Dps [Helicobacter hepaticus ATCC 51449] E=4x10-12	Superfamily hit to SSF47240, Ferritin-like		CPt10_1241	105860	106462	200	Hypothetical phage protein
CPT_0124	109406	110185	259	Hypothetical (possible tetrahydrobiopterin synthase / GTP cyclohydrolase)	GTP cyclohydrolase I [Psychroflexus torques] E=7x10-17	Superfamily hit to SSF55620, Tetrahydrobiopterin biosynthesis enzymes HMMPfam hit to PF01227, GTP cyclohydrolase I		CPt10_1251	106462	107169	235	Possible phage neck protein GP13	Stenotrophomonas phage Smp14.; gp13;; SubName: Full=GP13-neck protein;; length=253; E()=2e-11
CPT_0125	110339	111676	445	DNA primase-helicase subunit	DNA primase-helicase [Vibrio phage KVP40] E=7x10-38	Superfamily hit to SSF48024, N-terminal domain of DnaB helicase		CPt10_1261	107232	107552	106	Hypothetical phage protein
tRNA-Arg				Transfer RNA for arginine (anticodon TCT)				CPt10_1271	107542	108216	224	Hypothetical phage protein (possible lysozyme-like domain)
tRNA-His				Pseudo-transfer RNA for histidine (anticodon GTA)				CPt10_1281	108335	108646	103	Hypothetical phage protein
CPT_0126	112245	112667	140	Hypothetical		Superfamily hit to SSF46579, Prefoldin		CPt10_1291	108643	109335	230	Possible sliding clamp GP45	Synechococcus phage S-PM2.; 45; SubName: Full=Sliding clamp gp45;; length=221; E()=5e-06
CPT_0127c	112837	113454	205	Hypothetical	Hypothetical protein [Campylobacter lari RM2100] E=3x10-33			CPt10_1301	109379	109810	143	Hypothetical phage protein (possible iron binding protein)	Helicobacter pylori J99 (Campylobacter pylori J99).; dps; Synonyms=napA; OrderedLocusNames=jhp_0228;; RecName: Full=DNA protection during starvation protein; EC=1.16.-.-; AltName: Full=Neutrophil-activating protein A; Short=NAP A; AltName: Full=HP-NAP; AltName: Full=Bacterioferritin;; length=144; E()=6e-12
CPT_0128c	113455	115185	576	Hypothetical				CPt10_1311	109820	110599	259	Hypothetical phage protein (possible tetrahydrobiopterin synthase/GTP cyclohydrolase)
CPT_0129c	115195	115458	87	Hypothetical				CPt10_1321	110755	112092	445	Possible phage ATP-dependent primase-helicase GP41	Prochlorococcus phage P-SSM2.; 41; ORFNames=PSSM2_186;; SubName: Full=T4-like DNA primase-helicase;; length=460; E()=3e-45
CPT_0130c	115480	116169	229	Hypothetical				CPt10_1331	112667	113089	140	Hypothetical phage protein
CPT_0131	116257	116886	209	Hypothetical				CPt10_1341c	113213	113833	206	Hypothetical phage protein	Campylobacter lari (strain RM2100/D67/ATCC BAA-1060).; SubName: Full=Putative uncharacterized protein;;length=211; E()=9e-34
CPT_0132	117020	117508	162	Hypothetical				CPt10_1351c	113843	115474	543	Hypothetical phage protein
CPT_0133	117567	117815	82	Hypothetical				CPt10_1361c	115484	115747	87	Hypothetical phage protein
CPT_0134	118032	120728	898	NrdA aerobic NDP reductase, large subunit	Ribonucleotide reductase NrdA [Enterobacteria phage RB14] E=6x10-98	Superfamily hit to SSF48168, R1 subunit of ribonucleotide reductase, N-terminal domain Superfamily hit to SSF51998, PFL-like glycyl radical enzymes		CPt10_1371c	115769	116458	229	Hypothetical phage protein
CPT_0135	120850	121527	225	Hypothetical				CPt10_1381	116548	117177	209	Hypothetical phage protein
CPT_0136	121565	122395	276	Hypothetical				CPt10_1391	117226	117672	148	Hypothetical phage protein
CPT_0137	122422	123342	306	Hypothetical (radical SAM domain protein)	Molybdenum cofactor biosynthesis protein A [Wolinella succinogenes DSM 1740] E=0.002	HMMPfam hit to PF04055, Radical SAM superfamily		CPt10_1401	117773	119377	534	Probable phage ribonucleotide-diphosphate reductase alpha subunit	Synechococcus phage syn9.; SubName: Full=Ribonucleotide reductase subunit A;; length=767; E()=9e-67
CPT_0138c	123446	124654	402	Hypothetical (possible IS605 transposase)	Transposase IS605 OrfB [Enterococcus faecium] E=1x10-48	HMMPfam hit to PF01385, Probable transposase		CPt10_1411	119359	119700	113	Hypothetical phage protein
CPT_0139	125073	125612	179	Hypothetical				CPt10_1421	119752	120339	195	Hypothetical phage protein
CPT_0140	125633	125884	83	Hypothetical (possible membrane protein)				CPt10_1431	120359	121840	493	Probable phage ribonucleotide-diphosphate reductase alpha subunit	Prochlorococcus phage P-SSM2.; nrdA; SubName: Full=NrdA;; length=775; E()=7e-26
CPT_0141	125899	126195	98	Hypothetical				CPt10_1441	121954	122631	225	Hypothetical phage protein
CPT_0142c	126275	127188	304	Hypothetical				CPt10_1451	122668	123498	276	Hypothetical phage protein
CPT_0143	127449	127889	146	Hypothetical				CPt10_1461	123552	123761	69	Hypothetical phage protein
CPT_0144	127908	128162	84	Hypothetical				CPt10_1471	123774	124439	221	Possible phage DNA methylase	Clostridium thermocellum (strain ATCC 27405/DSM 1237).; SubName: Full=DNA methylase N-4/N-6;; length=411; E()=2e-15
CPT_0145	128193	128435	80	Hypothetical (possible transposase)	Putative transposase OrfA [Helicobacter pylori] E=3x10-10	Superfamily hit to SSF53041, Resolvase-like		CPt10_1481	124462	125418	318	Hypothetical phage protein (Radical SAM family)	Hydrogenobaculum sp. (strain Y04AAS1).; SubName: Full=Radical SAM domain protein;; length=327; E()=9e-04
CPT_0146	128432	129829	465	Hypothetical (possible IS605 transposase OrfA/B fusion)	Transposase, IS605 family, OrfA and OrfB fusion [Bacillus thuringiensis]	HMMTigr hit to TIGR01766, tspaseT_teng_C: transposase, IS605 Orf		CPt10_1491	125457	125846	129	Hypothetical phage protein
CPT_0147	129886	130599	237	Hypothetical (possible exonuclease)	RecB family exonuclease [Corynebacterium glutamicum R] E=8x10-19	Superfamily hit to COG2887, RecB family exonuclease		CPt10_1501	125963	126502	179	Hypothetical phage protein
CPT_0148	130572	131990	472	UvsW RNA-DNA and DNA-DNA helicase, ATPase	ATP-dependent DNA helicase uvsW [Enterobacteria phage T4] 9x10-39	Superfamily hit to SSF52540, P-loop containing nucleoside triphosphate hydrolases		CPt10_1511	126523	126774	83	Hypothetical phage protein (possible membrane protein)
CPT_0149	132290	132718	142	Hypothetical				CPt10_1521	126789	127085	98	Hypothetical phage protein
CPT_0150	132729	133457	242	Hypothetical				CPt10_1531c	127168	128082	304	Hypothetical phage protein
CPT_0151	133519	134847	442	Topoisomerase II, medium subunit	DNA topoisomerase medium subunit [Enterobacteria phage T4] E=1x10-35	Superfamily hit to SSF56719, Type II DNA topoisomerase		CPt10_1541c	128187	129401	404	Probable transposase	Fusobacterium nucleatum subsp. polymorphum ATCC 10953.;SubName: Full=Transposase-like protein B;; length=405; E()=7e-60
CPT_0152	134874	135761	295	Hypothetical (possible membrane protease)	Putative ATP-dependent Clp protease [Enterobacteria phage T5] E=7x10-6	Superfamily hit to SSF52096, ClpP/crotonase		CPt10_1551	129894	130358	154	Hypothetical phage protein
CPT_0153	135834	138020	728	Hypothetical (possible helicase)	Putative replication protein RepA [Vibrio phage VP882] E=4x10-9	Superfamily hit to SSF52540, P-loop containing nucleoside triphosphate hydrolases HMMPfam hit to PF00271, Helicase conserved C-terminal domain		CPt10_1561	130377	130625	82	Hypothetical phage protein
CPT_0154	138106	138531	141	Hypothetical				CPt10_1571	130639	131331	230	Hypothetical phage protein (possible exonuclease)	Corynebacterium glutamicum (Brevibacterium flavum).; recB; OrderedLocusNames=Cgl1500, cg1694;; SubName: Full=RecB family exonuclease;; length=278; E()=1e-14
CPT_0155	138565	139104	179	Hypothetical (possible phosphatase)		Superfamily hit to SSF56300, Metallo-dependent phosphatases		CPt10_1581	131325	132743	472	Probable phage ATP-dependent DNA/RNA helicase (uvsW)	Synechococcus phage S-PM2.; uvsW;; SubName: Full=DNA helicase UvsW;; length=487; E()=3e-48
CPT_0156	139123	139308	61	Hypothetical				CPt10_1591	133132	133560	142	Hypothetical phage protein
CPT_0157	139333	140349	338	Hypothetical (Radical SAM domain protein)	Metallo-cofactor biosynthesis protein [Methanosarcina barkeri] E=4x10-13	HMMPfam hit to PF04055, Radical SAM superfamily		CPt10_1601	133571	134302	243	Hypothetical phage protein
CPT_0158	140449	140997	182	Hypothetical (possible thymidine kinase)	Thymidine kinase [Campylobacter upsaliensis RM3195] E=1x10-15	HMMPfam hit to PF00265, Thymidine kinase		CPt10_1611	134364	135692	442	Possible DNA topoisomerase (medium subunit) GP52
CPT_0159	142024	142452	142	Hypothetical				CPt10_1621	135704	136576	290	Probable phage ClpP protease	Enterobacteria phage T5 (Bacteriophage T5).; orf12c; SubName: Full=Putative ATP-dependent Clp protease; SubName: Full=Putative Clp protease; SubName: Full=Putative Clp-like protease;; length=199; E()=1e-05
CPT_0160	142415	144403	662	Hypothetical				CPt10_1631	136649	138835	728	Hypothetical phage protein (possible helicase domain)
CPT_0161	144858	145730	290	Hypothetical				CPt10_1641	138920	139345	141	Hypothetical phage protein
CPT_0162	145890	146798	302	Hypothetical (possible NAD-dependent epimerase/dehydratase)	NAD-dependent epimerase/dehydratase family protein [Bacillus anthracis] E=5x10-18	Superfamily hit to SSF51735, NAD(P)-binding Rossmann-fold domains		CPt10_1651	139379	139924	181	Hypothetical phage protein (possible phosphatase domain)	Fusobacterium nucleatum subsp. polymorphum ATCC 10953.; SubName: Full=Possible phosphoesterase;; length=179; E()=1e-12
CPT_0163	146836	147408	190	Hypothetical				CPt10_1661	139949	140134	61	Hypothetical phage protein
CPT_0164	147445	147990	181	Hypothetical (possible polysaccharide deacetylase)	Polysaccharide deacetylase [Campylobacter fetus] E=6x10-5	Superfamily hit to SSF88713, Glycoside hydrolase/deacetylase		CPt10_1671	140159	141175	338	Hypothetical phage protein (Radical SAM family)	Methanosarcina barkeri (strain Fusaro/DSM 804).; SubName: Full=Metallo cofactor biosynthesis protein;; length=399; E()=1e-12
CPT_0165	148057	148695	212	Hypothetical (possible thymidylate synthase)	Thymidylate synthase [Campylobacter jejuni 11168] E=6x10-40	HMMTigr hit to TIGR02170, thyX: thymidylate synthase, flavin-dependent		CPt10_1681	141268	141816	182	Hypothetical phage protein (possible thymidine kinase)	Campylobacter upsaliensis RM3195.; RecName: Full=Thymidine kinase; EC=2.7.1.21;; length=167; E()=8e-16
CPT_0166	148739	149050	103	Hypothetical				CPt10_1691	143005	143877	290	Hypothetical phage protein
CPT_0167	149076	149186	36	Hypothetical				CPt10_1701	143944	144852	302	Hypothetical phage protein (possible NAD-dependent epimerase/dehydratase)	Bacillus thuringiensis subsp. konkukian.; galE; OrderedLocusNames=BT9727_0422;; SubName: Full=UDP-glucose 4-epimerase (NAD-dependent epimerase); EC=5.1.3.2;; length=321; E()=6e-18
CPT_0168	149267	150376	369	NrdB aerobic NDP reductase, small subunit	Ribonucleoside-diphosphate reductase subunit β [Enterobacteria phage T4] E=5x10-50	HMMPfam hit to PF00268, Ribonucleotide reductase, small chain		CPt10_1711	144890	145462	190	Hypothetical phage protein	Clostridium botulinum (strain Eklund 17B/type B).; SubName: Full=GlcNAc-PI de-N-acetylase family;; length=224; E()=3e-08
CPT_0169	150523	150930	135	Hypothetical				CPt10_1721	145499	146044	181	Hypothetical phage protein (possible polysaccharide deacetylase)	Campylobacter fetus subsp. fetus (strain 82-40).; SubName: Full=Polysaccharide deacetylase; SubName: Full=Polysaccharide deacetylase;; length=305; E()=1e-04
CPT_0170c	151000	152148	382	Hypothetical				CPt10_1731	146110	146745	211	Hypothetical phage protein (possible thymidylate synthase)	Campylobacter concisus (strain 13826).; thyX; OrderedLocusNames=Ccon26_20170; ORFNames=CCC13826_1861;; SubName: Full=Thymidylate synthase, flavin-dependent; EC=2.1.1.148;; length=218; E()=1e-42
CPT_0171c	152148	152843	231	Hypothetical				CPt10_1741	146761	147072	103	Hypothetical phage protein
CPT_0172	152909	155776	955	Hypothetical	Hypothetical protein [Campylobacter jejuni RM1221] E=6x10-22			CPt10_1761	147098	148342	414	Possible transposase (IS605) OrfB family	Bacillus stearothermophilus (Geobacillus stearothermophilus).; GSA09; ORFNames=GSA09;; SubName: Full=Transposase;; length=394; E()=8e-12
CPT_0173	155795	155923	42	Hypothetical				CPt10_1771	148423	149532	369	Probable ribonucleotide reductase (small subunit)	Synechococcus phage syn9.; SubName: Full=Ribonucleotide reductase subunit B;; length=387; E()=4e-65
CPT_0174	156076	157446	456	Tail sheath stabilizer and completion protein	Tail sheath stabilizer and completion protein [Vibrio phage KVP40] E=4x1010			CPt10_1781	149714	150121	135	Hypothetical phage protein
CPT_0175	157455	158207	250	Tail tube protein	Tail tube protein [Synechococcus phage S-PM2] E=2x10-11			CPt10_1791c	150191	151339	382	Hypothetical phage protein
CPT_0176	158389	158895	168	Hypothetical	DNA topoisomerase subunit [Enterobacteria phage RB43] E=8x10-5	Superfamily hit to SSF56719, Type II DNA topoisomerase		CPt10_1801c	151339	152034	231	Hypothetical phage protein
CPT_0177	159076	159996	306	Single stranded DNA binding protein	Single-stranded DNA-binding protein [Vibrio phage KVP40] E=2x10-17			CPt10_1811	152043	154919	958	Hypothetical phage protein
CPT_0178	160037	160309	90	Hypothetical (possible chaperonin)		Superfamily hit to SSF50129, GroES-like		CPt10_1821	154958	155065	35	Hypothetical phage protein
CPT_0179	160309	160770	153	Hypothetical (possible membrane transketolase)	Transketolase family protein [Pelagibacter ubique] E=5x10-6			CPt10_1831	155218	156588	456	Possible phage tail sheath completion protein GP15	Enterobacteria phage RB49.; 15; SubName: Full=Tail sheath stabilizer and completion protein;; length=277; E()=4e-10
CPT_0180	160932	162536	534	Hypothetical				CPt10_1841	156597	157349	250	Possible phage tail tube protein GP19	Synechococcus phage S-PM2.; g19; SubName: Full=Tail tube protein gp19;; length=204; E()=6e-08
CPT_0181	162697	163782	361	RNA ligase 1 and tail fiber attachment catalyst	RNA ligase [Enterobacteria phage T4] E=2x10-13			CPt10_1851	157531	158037	168	Hypothetical phage protein (possible topoisomerase subunit)	Enterobacteria phage RB43.; 60plus39; SubName: Full=Gp60plus39 DNA topoisomerase subunit;; length=630; E()=1e-04
CPT_0182	163869	164282	137	Hypothetical (possible purine phosphoro-ribosyltransferase)	Putative purine phosphoro-ribosyltransferase [Propionibacterium acnes] E=1x10-5	Superfamily hit to SSF53271, PRTase-like		CPt10_1861	158202	159122	306	Probable phage ssDNA binding protein	Prochlorococcus phage P-SSM2.; 32; SubName: Full=T4-like ssDNA binding protein;; length=272; E()=5e-21
CPT_0183	164292	164642	116	Hypothetical				CPt10_1871	159191	159463	90	Hypothetical phage protein (possible chaperonin)
CPT_0184	164742	165911	389	Hypothetical (Radical SAM domain protein)	Radical SAM domain protein [Clostridium botulinum A str. ATCC 3502] E=1x10-11	HMMPfam hit to PF04055, Radical SAM superfamily		CPt10_1881	159463	159924	153	Hypothetical phage protein (possible membrane transketolase)	Salmonella enterica subsp. enterica serovar Virchow str. SL491.; SubName: Full=Transketolase domain protein;; length=317; E()=8e-05
CPT_0185	166007	169486	1159	Hypothetical (possible membrane protein)				CPt10_1891	160086	161690	534	Hypothetical phage protein
CPT_0186	169514	170446	310	Baseplate tail tube cap	T4-like baseplate tail tube cap [Prochlorococcus phage P-SSM2] E=8x10-4			CPt10_1901	161851	162930	359	Probable phage RNA ligase	Enterobacteria phage T4 (Bacteriophage T4).; 63;; RecName: Full=RNA ligase; EC=6.5.1.3; AltName: Full=Rnl1;; length=374; E()=6e-12
CPT_0187	170455	170946	163	Hypothetical				CPt10_1911	163073	163486	137	Hypothetical phage protein (possible purine phosphoribosyltransferase)
CPT_0188	173272	173775	167	Tail completion and sheath stabilizer protein	Tail completion and sheath stabilizer protein [Enterobacteria phage RB49] E=6x10-7			CPt10_1921	163496	163837	113	Hypothetical phage protein
CPT_0189	173785	174204	139	Hypothetical				CPt10_1931	164010	165179	389	Hypothetical phage protein (Radical SAM family)	Clostridium botulinum (strain Okra/Type B1).; SubName: Full=Radical SAM domain protein;; length=455; E()=2e-13
CPT_0190	174403	175596	397	Hypothetical				CPt10_1941	165275	168793	1172	Hypothetical phage protein (possible membrane protein)
CPT_0191	175674	176186	170	Hypothetical	Hypothetical protein [Helicobacter hepaticus ATCC 51449] E=6x10-15			CPt10_1951	168821	169753	310	Hypothetical phage protein (possible baseplate tail tube cap)
CPT_0192	176195	176509	104	Hypothetical				CPt10_1961	169762	170253	163	Hypothetical phage protein
CPT_0193	176537	177247	236	Pro-head core scaffold protein and protease	Prohead protease gp21 [Synechococcus phage S-PM2] 3x10-14			CPt10_1971	171467	171970	167	Probable phage tail completion and stabilizer protein Gp3	Enterobacteria phage RB49.; 3; SubName: Full=Tail completion and sheath stabilizer protein;; length=196; E()=4e-07
CPT_0194	177269	177475	68	Hypothetical				CPt10_1981	171980	172399	139	Hypothetical phage protein
								CPt10_1991	172598	173791	397	Hypothetical phage protein
(a) start and finish bases refer to the leading strand of the genome sequence, genes on the complemetary strand are indicated with a 'c' after the CDS designation.								CPt10_2001	173869	174381	170	Hypothetical phage protein	Helicobacter hepaticus.; SubName: Full=Putative uncharacterized protein;; length=188; E()=5e-13
(b) the length of the translated CDS, this is a calculated value from the genome sequence								CPt10_2011	174390	174704	104	Hypothetical phage protein
								CPt10_2021	174732	175454	240	Probable phage prohead core protein precursor	Vibrio phage KVP40 (Bacteriophage KVP40).; 21v; SubName: Full=Gp21; SubName: Full=Gp21v;; length=213; E()=2e-13
								CPt10_2031	175476	175682	68	Hypothetical phage protein

## Sheet: Table S2
Supplementary Table S2; Repeat region alignments CP220			Supplementary Table S2; Repeat region alignments CPt10
Repeat (a)	Alignment (b)	Location (b)	Repeat (a)	Alignment (b)	Location (b)
1.1	TTGAGTTTTT--AGTATTTTATATATGCTAGCACTGCTA	42322: 42358	1.1	ataaaaaagtcttgagtttttgcagcttatactatagtactaagtctacaacttaaagtaatattaaaaagt	42227:42298
1.2	AAACTTAAAGGAATATTAAAAAGTATAAAAAATGCTTGAGTTTTT--AGAGTTTATACTATAGTATTAAGTCTA	42359: 42430	1.2	ataaaaaatgcctgagtttttacagtttatactatagtattaagtctaaaacttaaagtaatattaaaaagt	42299:42370
1.3	AAGCTTAAAGTAATATTAAAAAGTATAAAAAATGCTTGAGTTTTT--ACAGTTTATACTATAGTATTAAGTCTA	42431: 42502	1.3	ataaaaaatgcttgagtttttacagtttatactatagtattaagtctaaaacttaaagtaatattaaaaagt	42371:42442
1.4	AAGCTTAAAGTAATATTAAAAAGTATAAAAAATGCTTGAGTTTTT--ACAGTTTATACTATAGTATTAAGTCTA	42503: 42574	1.4	ataaaaaatgctcgagtttttacagtttatactatagtattaagtctaaaacttaaagtaatattaaaaagt	42443:42514
1.5	AAGCTTAAAGTAATATTAAAAAGTATAAAAAATGCTTGAGTTTTT--ACAGTTTATACTATAGTATTAAGTCTA	42575: 42646	1.5	ataaaaaatgcttgag	42515:42530
1.6	AAGCTTAAAGTAATATTAAAAAGTATAAAAAATGCTTGAGTTTTT--ACAGTTTATACTATAGTATTAAGTCTA	42647: 42718
1.7	AAGCTTAAAGTAATATTAAAAAGTATAAAAAATGCTTGAGTTTTT--ACAGTTTATACTATAGTATTAAGTCTA	42719: 42790	2.1	_____________________________________________________________aaacttaaagtaatattaaaaagt	43268:43291
1.8	AAGCTTAAAGTAATATTAAAAAGTATAAAAAATGCTTGAGTTTTT--ACAGTTTATACTATAGTATTAAGTCTA	42791: 42862	2.2	ataaaaaatgctaggctttttaagtagtatatactatagtataat___________gtctaaaacttaaagtaatattaaaaagt	43292:43365
1.9	AAGCTTAAAGTAATATTAAAAAGTATAAAAAATGCTTGAGTTTTTTAGTAGTATATACTATAGTATAATGTCTG	42863: 42936	2.3	ataaaaaatgctagggttttttaatagtatatagtaatgctatatatcctatataagtctaaaacttaaagcaatattaaaaagt	43366:43450
1.10	AAACTTAAAGTAATATTAAAAAGTATAAAAAATGCTTGAGTTTTT--ACAGTTTATACTATAGTATA	42937: 43001	2.4	ataaaaaatgcttggctttttaatagtatatagtaatgctatatatcctagtatatgcttaaatcttaaagcaatattaaaaagt	43451:43535
			2.5	ataaaaaatgcttggctttttaatagtatatagtaatgctatatatcctagtatatgcttaaatcttaaagcaatattaaaaagt	43536:43620
			2.6	ataaaaaatgcttg	43621:43634
2.1	AAACTTAAAGTAATATTAAAAAGTATAAAAAATGCTAGGCTTTTTAGTAGTATATACTATAGTATAATGTCTG	43718: 43790
2.2	AAACTTAAAGTAATATTAAAAAGTATAAAAAATGCTAGGCTTTTTAGTAGTATATACTATAGTATAATGTCTG	43791: 43863	3.1c	______________________________________________________aaacttaaaacttaaagcaatattaaaaagt	98870:98900
2.3	AAACTTAAAGTAATATTAAAAAGTATAAAAAATGCTAGGCTTTTTAGTAGTATATACTATAGTATAATGTCTG	43864: 43936	3.2c	ataaaaaatgcttgagtttttagtagtatatagcaatgctatatatcctagtatatgcttaaaacttaaagcaatattaaaaagt	98785:98869
2.4	AAACTTAAAGCAATATTAAAAAGTATAAAAAATGCT	43937: 43972	3.3c	ataaaaaatgcttgagtttttagtagtatatagcaatgctatatatcctagtatatgcttaaaacttaaagcaatattaaaaagt	98700:98784
			3.4c	ataaaaaatgcttgagtttttagtagtatatagcaatgctatatatcctagtatatgcttaaaacttaaagcaatattaaaaagt	98615:98699
			3.5c	ataaaaaatgcttgagtttttagtagtatatagcaatgctatatatcctagtatatgcttaaaacttaaagcaatattaaaaagt	98530:98614
3.1c	AAACTTAAAGCAATATTAGAAAGTATAAAAAATGCTTGAGTTTTTAGTAGTATATACTATAGTATAATATCCTAGTATATGCTTA	97581: 97665	3.6c	ataaaaaatgcttgagtttttagtagtatatagcaatgctatatatcctagtatatacttaaaacttaaagcaaagcttaaactaatattaaaaagt	98433:98529
3.2c	AAACTTAAAGCAATATTAAAAAGTATAAAAAATGCTTGAGTTTTTAGTGGTATATACTATAGTATAATATCCTAGTATATGCTTA	97496: 97580
3.3c	AAACTTAAAGCAATATTAAAAAGTATAAAAAATGCTTGAGTTTTTAGTAGTATATACTATAGTATAATATCCTAGTATATGCTTA	97411: 97495	4.1	ataaaaa_tgcttgagtttttagtagtatatagcaatgctatatatcctagtatatgcttaaagcttaaagcaatattaaaaagt	100852:100935
3.4c	AAACTTAAAGCAATATTAAAAAGTATAAAAAATGCTTGAGTTTTTAGTAGTATATACTATAGTATAATATCCTAGTATATGCTTA	97326: 97410	4.2	ataaaaaatgcttgagattttagtagtatatagcaatgctatatatcctagtatatgcttaaagcttaaagcaatattaaaaagt	100936:101020
3.5c	AAACTTAAAGCAATATTAAAAAGTATAAAAAATGCT		4.3	ataaaaaatgcttgagtttttagtagtatatactatagtattaaatctaaagcttaaagcaatattaaaaagt	101021:101093
			4.4	ataaaaaatgcttgagtttttagtagtatatactatagtattaaatctaaagcttaaagcaatattaaaaagt	101094:101166
			4.5	ataaaaaatgcttgagtttttagtagtatatactatagtattaaatctaaaacttaaagc	101167:101226
4.1c	AAACTTAAAGCAATATTAAAAAGTATAAAAAATGCTTGAGTTTTTAGTAGTATATACTATAGTATAATATCCTAGTATATGCTTA	98557: 98641
4.2c	AAACTTAAAGCAATATTAAAAAGTATAAAAAATGCTTGAGTTTTTAGTAGTATATACTATAGTATAATATCCTAGTATATGCTTA	98472: 98556
4.3c	AAACTTAAAGCAATATTAAAAAGTATAAAAAATGCTTGAGTTTTTAGTAGTATATACTATAGTATAATATCCTAGTATATGCTTA	98383: 98471	5.1	_________________________________________________aaacttaaagcaatattaaaaagt	142012:142035
4.4c	AAACTTAAAGCAATATTAAAAAGTATAAAAAATGCTTGAGTTTTTAGTAGTATATACTATAGTATAATATCCTAGTATATGCTTA	98302: 98386	5.2	ataaaaaatgctagagtttttagtagtatatactatagtattatgtctaaaacttaaagtaatattaaaaagt	142036:142108
4.5c	AAACTTAAAGCAATATTAAAAAGTATAAAAAATGCTTGAGTTTTTAGTAGTATATACTATAGTATAATATCCTAGTATATGCTTA	98217: 98301	5.3	ataaaaaatgctagagtttttagtagtatatactatagtattatgtctaaaacttaaagtaatattaaaaagt	142109:142181
4.6c	AAACTTAAAGCAATATTAAAAAGTATAAAAAATGCTTGAGTTTTTAGTAGTATATACTATAGTATAATATCCTAGTATATGCTTA	98132: 98216	5.4	ataaaaa_tgcttgagtttttagtagtatatactatagtattatgtctaaaacttaaagtaatattaaaaagt	142182:142253
4.7c	AAACTTAAAGCAATATTAAAAAGTATAAAAAATGCTTGAGTTTTTAGTAGTATATACTATAGTATAATATCCTAGTATATGCTTA	98047: 98131	5.5	ataaaaaatgcttgagttttagtattttatatatgatagcactgctatatatatatactagtatatacttaaaacttaaagtaatattaaaaagt	142254:142348
4.8c	AAACTTAAAGCAATATTAAAAAGTATAAAAAATGCTTGAGTTTTTAGTAGTATATACTATAGTATAATATCCTAGTATATGCTTA	97962: 98046	5.6	ataaaaaatgcttgg	142349:142363
4.9c	AAACTTAAAGCAATATTAAAAAGTATAAAAAATGCTTGAGTTTTTAGTAGTATATACTATAGTATAATATCCTAGTATATGCTTA	97877: 97961
4.10c	AAACTTAAAGCAATATTAAAAAGTATAAAAAATGCTTGAGTTTTTAGTGGTATATACTATAGTATAATATCCTAGTATATGCTTA	97792: 97876
4.11c	AAACTTAAAGCAATATTAAAAAGTATAAAAAATGCTTGAGTTTTTAGTGGTATATACTATAGTATAATATCCTAGTATATGCTTA	97707: 97791	6.1c	____________________________________________________________________aaagcttaaagcaatattaaaaagt	170570:170594
4.12c	AAACTTAAAGCAATATTAAAAAGTATAAAAAATGCTTG	97669: 97706	6.2c	ataaaaaatgcttggcttttttgtagtatatagcaatgctatatatcctatatatcctatataagtctaaagcttaaagcaatattaaaaagt	170477:170569
			6.3c	ataaaaaatgcttggcttttttgtagtatatagcaatgctatatatcctatatatcctatatatcctatataagtctaaagcttaaagcaatattaaaaagt	170375:170476
			6.4c	ataaaaaatgcttggcttttttgtagtatatagcaatgctatatatcctatataagtctaaagcttaaaagcaaagcttaaactaatattaaaaagt	170278:170374
5.1	TATATATCCTAGTATATGCTTA	100541: 100562	6.5c	ataaaaaatgcttggctt	170260:170277
5.2	AAACTTAAAGCAATATTAAAAAGTATAAAAAATGCTAGAGTTTTTAGTAGCATATAGTACTGCTATATATCCTAGTATATGCTTA	100563: 100647
5.3	AAACTTAAAGCAATATTAAAAAGTATAAAAAATGCTAGAGTTTTTAGTAGCATATAGTACTGCTATATATCCTAGTATATGCTTA	100648: 100732
5.4	AAACTTAAAGCAATATTAAAAAGTATAAAAAATGCTAGAGTTTTTAGTAGTATATACTATAGTATTATATC-TA	100733: 100805	7.1	___________________________________________________________________________aacttaaactaatattaaaaagt	171132:171154
5.5	AAACTTAAAGCAATATTAAAAAGTATAAAAAATGCTTGAGTTTTTAGTAGTATATACTATAGTATTATATCCTAGTATATGCTTA	100806: 100890	7.2	ataaaaaatgcttggcttttttgtagtatatactatagtattatatcctagtatatgcttaaatcttaaaagcaaagcttaaagcaatattaaaaagt	171155:171252
5.6	AAACTTAAAGCAA	100891: 100903	7.3	ataaaaaatgcttggcttttttgtagtatatagcaatgctacatatcctatataagtctaaagcttaaagcaatattaaaaagt	171253:171336
			7.4	ataaaaaatgctt	171337:171349
6.1	TTAAAATATTATTAAAAAGTATAAAAAATGCTTGAGTTTTTACAGTTTATACTGTAGTATAAGTCTA	141026: 141092
6.2	AAACTTAAAGCAATATTAAAAAGTATAAAAAATGCTTGAGTTTTTACAGTTTATACTGTAGTATAAGTCTA	141093: 141163	x.1	__tgattgtaattattgtact	160964:160982
6.3	AAACTTAAAGCAATATTAAAAAGTATAAAAAATGCTTGAGTTTTTACAGTTTATACTGTAGTATAAGTCTA	141164: 141234	x.2	tgcgattgtaattattgtact	160983:161003
6.4	AAACTTAAAGCAATATTAAAAAGTATAAAAAATGCTTGAGTTTTTACAGTTTATACTGTAGTATAAGTCTA	141235: 141305	x.3	tgcgattgtaattattgtact	161004:161024
6.5	AAACTTAAAGCAATATTAAAAAGTATAAAAAATGCTTGAGTTTTTACAGTTTATACTGTAGTATAAGTCTA	141306: 141376	x.4	tgtaactgtaactattgtact	161025:161045
6.6	AAACTTAAAGCAATATTAAAAAGTATAAAAAATGCTTGAGTTTTTACAGTTTATACTGTAGTATAAGTCTA	141377: 141447	x.5	tgtgattgtaattattgtact	161046:161066
6.7	AAACTTAAAGCAATATTAAAAAGTATAAAAAATGCTTGAGTTTTTACAGTTTATACTGTAGTATAAGTCTA	141448: 141518	x.6	tgtgattgcaattattgtact	161067:161087
6.8	AAACTTAAAGCAATATTAAAAAGTATAAAAAATGCTTGAGTTTTTACAGTTTATACTGTAGTATAAGTCTA	141519: 141589
6.9	AAACTTAAAGCAATATTAAAAAGTATAAAAAATGCTTGAGTTTTTACAGTTTATACTGTAGTATAAGTCTA	141590: 141660
6.1	AAACTTAAAGCAATATTAAAAAGTATAAAAAATGCTTGAGTTTTTACAGTTTATACTGTAGTATAAGTCTA	141661: 141731
6.11	AAACTTAAAGCAATATTAAAAAGTATAAAAAATGCTTGAGTTTTTACAGTTTATACTGTAGTAT	141732: 141795
7.1	AAACTTAAAGCAATATTAAAAAGTATAAAAAATGCTTGGCTTTTTAGTAGTTTATA-TATGCTGGCACTGCTA	144570: 144641
7.2	AAACTTAAAGTAATATTAAAAAGTATAAAAAATGCTTGGATATTTAGTAGTATATACTATAGTATTATATCTA	144642: 144714
7.3	AAACTTAAAGTAATATTAAAAAGTATAAAAAATGCTTGGATATTTAGTAGT	144715: 144765
8.1c	AAACTTAAAGCAATATTAAAAAGTATAAAAAATGCTAGGGTTTTTAATAGTATATAACAATACTATATATCCTAGTATATGCTTA	171250: 171334
8.2c	AAACTTAAAGCAATATTAAAAAGTATAAAAAATGCTAGGGTTTTTAATAGTATATAACAATACTATATATCCTAGTATATGCTTA	171165: 171249
8.3c	AAACTTAAAGCAATATTAAAAAGTATAAAAAATGCTAGGGTTTTTAATAGTATATAACAATACTATATATCCTAGTATATGCTTA	171080: 171164
8.4c	AAACTTAAAGCAATATTAAAAAGTATAAAAAATGCTAGGGTTTTTAATAGTATATAACAATACTATATATCCTAGTATATGCTTA	170995: 171079
8.5c	AAACTTAAAGCAATATTAAAAAGTATAAAAAATGCTTGG	170956: 170994
9.1	AAGCTTAAAGCAATATTAAAAAGTATAAAAAATGCTAGGGTTTTTAATAGTATATAACAATACTATATATCCTAGTATATGCTTAAAACTTAAAGCA	171491: 171587
9.2	AAGCTTAAACTAATATTAAAAAGTATAAAAAATGCTAGGGTTTTTAATAGTATATAACAATACTATATATCCTAGTATATGCTTAAAACTTAAAGCA	171588: 171684
9.3	AAGCTTAAACTAATATTAAAAAGTATAAAAAATGCTAGGGTTTTTAATAGTATATAACAATGCTATATATCCTAGTATATGCTTAAAACTTAAAGCA	171685: 171781
9.4	AAGCTTAAACTAATATTAAAAAGTATAAAAAATGCTAGGGTTTTTAATAGTATATAACAATGCTATATATCCTAGTATATGCTTA	171782: 171866
9.5	AAACTTAAAGCAATATTAAAAAGTATAAAAAATGCTAGGGTTTTTAATAGTATATAACAATACTATATATCCTAGTATATGCTTAAAACTTAAAGCA	171867: 171963
9.6	AAGCTTAAACTAATATTAAAAAGTATAAAAAATGCTAGGGTTTTTAATAGTATATAACAATACTATATATCCTAGTATATGCTTAAAACTTAAAGCA	171964: 172060
9.7	AAGCTTAAACTAATATTAAAAAGTATAAAAAATGCTAGGGTTTTTAATAGTATATAACAATACTATATATCCTAGTATATGCTTAAAACTTAAAGCA	172061: 172157
9.8	AAGCTTAAACTAATATTAAAAAGTATAAAAAATGCTAGGGTTTTTAATAGTATATAACAATACTATATATCCTAGTATATGCTTAAAACTTAAAGCA	172158: 172254
9.9	AAGCTTAAACTAATATTAAAAAGTATAAAAAATGCTAGGGTTTTTAATAGTATATAACAATACTATATATCCTAGTATATGCTTAAAACTTAAAGCA	172255: 172351
9.10	AAGCTTAAACTAATATTAAAAAGTATAAAAAATGCTAGGGTTTTTAATAGTATATAACAATACTATATATCCTAGTATATGCTTAAAACTTAAAGCA	172352: 172448
9.11	AAGCTTAAACTAATATTAAAAAGTATAAAAAATGCTAGGGTTTTTAATAGTATATAACAATGCTATATATCCTAGTATATGCTTAAAACTTAAAGCA	172449: 172545
9.12	AAGCTTAAACTAATATTAAAAAGTATAAAAAATGCTAGGGTTTTTAATAGTATATAACAATGCTATATATCCTAGTATATGCTTAAAACTTAAAGCA	172546: 172642
9.13	AAGCTTAAACTAATATTAAAAAGTATAAAAAATGCTAGGGTTTTTAATAGTATATAACAATGCTATATATCCTAGTATATGCTTAAAACTTAAAGCA	172643: 172739
9.14	AAGCTTAAACTAATATTAAAAAGTATAAAAAATGCTAGGGTTTTTAATAGTATATAACAATACTATATATCCTAGTATATGCTTAAAACTTAAAGCA	172740: 172836
9.15	AAGCTTAAACTAATATTAAAAAGTATAAAAAATGCTAGGGTTTTTAATAGTATATAACAATACTATATATCCTAGTATATGCTTAAAACTTAAAGCA	172837: 172933
9.16	AAGCTTAAACTAATATTAAAAAGTATAAAAAATGCTAGGGTTTTTAATAGTATATAACAATACTATATATCCTAGTATATGCTTAAAACTTAAAGCA	172934: 173030
9.17	AAGCTTAAACTAATATTAAAAAGTATAAAAAATGCTAGGGTTTTTAATAGTATATAACAATACTATATATCCTAGTATATGCTTAAAACTTAAAGCA	173031: 173127
x.1	TGTGATTGTAATTATTGTACT	161808: 161828
x.2	TGTGATTGTAATTATTGTACT	161829: 161849
x.3	TGTGATTGCAATTATTGTACT	161850: 161870
x.4	TGTAACTGCAATTATTGTACT	161871: 161891
x.5	TGTGATTGCAATTATTGTACT	161892: 161912
x.6	TGTGATTGCAATTATTGTACT	161913: 161933
(a)	Repeats are numbered within each repeat region, reverse orientation repeats are indicated by 'c' complementary strand
(b)	Alignments are given for the forward strand and location refers to the forward strand numbering
	Bases highlighted in red are atypical for that particular repeat region
